# Supplementary material for: A new species of Scolopocryptops Newport: a troglobitic scolopocryptopine centipede from a remarkable siliciclastic area of eastern Brazil (Scolopendromorpha, Scolopocryptopidae, Scolopocryptopinae)
Source: Zookeys. 2015 Mar 16;(487):97–110. doi: 10.3897/zookeys.487.9262 (PMC4366687; doi:10.3897/zookeys.487.9262)
Supplement: XML Treatment for Scolopocryptops troglocaudatus [file zookeys.487.9262-treatment1.xml]

<!DOCTYPE tp:taxon-treatment
  PUBLIC "-//TaxonX//DTD Taxonomic Treatment Publishing DTD v0 20100105//EN" "tax-treatment-NSO.dtd">
<tp:taxon-treatment xmlns:tp="http://www.plazi.org/taxpub"><tp:treatment-meta><kwd-group><label>Taxon classification</label><kwd><named-content content-type="kingdom">Animalia</named-content></kwd><kwd><named-content content-type="order">Scolopendromorpha</named-content></kwd><kwd><named-content content-type="family">Scolopocryptopidae</named-content></kwd></kwd-group><mixed-citation publication-type="journal"><person-group><name><surname>Chagas-Jr</surname><given-names>Amazonas</given-names></name><name><surname>Bichuette</surname><given-names>Maria Elina</given-names></name></person-group><article-title>A new species of <italic><tp:taxon-name><tp:taxon-name-part taxon-name-part-type="genus">Scolopocryptops</tp:taxon-name-part></tp:taxon-name></italic> Newport: a troglobitic scolopocryptopine centipede from a remarkable siliciclastic area of eastern Brazil (<tp:taxon-name><tp:taxon-name-part taxon-name-part-type="order">Scolopendromorpha</tp:taxon-name-part></tp:taxon-name>, <tp:taxon-name><tp:taxon-name-part taxon-name-part-type="family">Scolopocryptopidae</tp:taxon-name-part></tp:taxon-name>, <tp:taxon-name><tp:taxon-name-part taxon-name-part-type="subfamily">Scolopocryptopinae</tp:taxon-name-part></tp:taxon-name>)</article-title><source>Zookeys</source><day>16</day><month>3</month><year>2015</year><volume>2015</volume><issue>487</issue><fpage>97</fpage><lpage>110</lpage><pub-id pub-id-type="doi">10.3897/zookeys.487.9262</pub-id></mixed-citation></tp:treatment-meta><tp:nomenclature><tp:taxon-name>
                            <tp:taxon-name-part taxon-name-part-type="genus">Scolopocryptops</tp:taxon-name-part>
                            <tp:taxon-name-part taxon-name-part-type="species">troglocaudatus</tp:taxon-name-part>
                            <object-id xmlns:xlink="http://www.w3.org/1999/xlink" content-type="zoobank" xlink:type="simple">http://zoobank.org/F8B7359F-7FCD-4EC9-86C3-31F168F61919</object-id>
                        </tp:taxon-name><tp:taxon-status xmlns:xlink="http://www.w3.org/1999/xlink" xlink:type="simple">sp. n.</tp:taxon-status><xref ref-type="fig" rid="F3">Figs 3</xref><xref ref-type="fig" rid="F4">, 4–7</xref><xref ref-type="fig" rid="F5">, 8–9</xref><xref ref-type="fig" rid="F6">, 10–13</xref><xref ref-type="fig" rid="F7">, 14–16</xref><xref ref-type="fig" rid="F8">, 17–19</xref><xref ref-type="fig" rid="F9">, 20</xref><tp:nomenclature-citation-list><tp:nomenclature-citation><tp:taxon-name><tp:taxon-name-part taxon-name-part-type="genus">Scolopocryptops</tp:taxon-name-part></tp:taxon-name><comment> sp. n. in <xref ref-type="bibr" rid="B9">Gallão and Bichuette (2015)</xref>.</comment></tp:nomenclature-citation></tp:nomenclature-citation-list></tp:nomenclature><tp:treatment-sec sec-type="Type material examined"><title>Type material examined.</title><p>Holotype unsexed (MNRJ) collected by Gallão, JE., Igual, EC. and von Schimonsky, DM. on 01.iv.2013 in Gruna do Cantinho Cave, Igatu, Andaraí, Bahia, Brazil.</p></tp:treatment-sec><tp:treatment-sec sec-type="Additional material examined"><title>Additional material examined.</title><p>Two juveniles (UFMT), two juveniles (UFSCar) all collected by Gallão, JE., Igual, EC. and von Schimonsky, DM. on 31.iii.2013 in Gruna Rio dos Pombos Cave, Igatu, Andaraí, Bahia, Brazil.</p><!--PageBreak--></tp:treatment-sec><tp:treatment-sec sec-type="Etymology"><title>Etymology.</title><p>The name <italic>troglocaudatus</italic> is in allusion to the troglobitic status and the longest ultimate legs in the subfamily <tp:taxon-name><tp:taxon-name-part taxon-name-part-type="subfamily">Scolopocryptopinae</tp:taxon-name-part></tp:taxon-name>. This is from Latin <italic>troglo</italic>, meaning “cave”, and <italic>caudatus</italic>, meaning “with a tail”.</p></tp:treatment-sec><tp:treatment-sec sec-type="Diagnosis"><title>Diagnosis.</title><p><italic><tp:taxon-name><tp:taxon-name-part taxon-name-part-type="genus">Scolopocryptops</tp:taxon-name-part></tp:taxon-name></italic> with a straight anterior margin of the forcipular coxosternum; tooth-plates formed by two long thickened chitinous layers, not fused with each other, more elevated on the sides than in the middle; without a pair of spiracles in the seventh pedal segment; ventral spinous process of the prefemur of the ultimate pair of legs short (small), and a very short dorsomedial spinous process; femur of the ultimate pair of legs longer than the prefemur and tibia.</p></tp:treatment-sec><tp:treatment-sec sec-type="Description of holotype"><title>Description of holotype.</title><p><italic>Length</italic>: length of body (anterior margin of cephalic plate to posterior margin of tergite 23) 45 mm.</p><p><italic>Pigmentation in life</italic>: cephalic plate, first and last pedal segment, and coxosternite orange; body and pedal segments greenish, legs 1 to 21 and antennae light yellow, last two pairs of legs pale (Fig. <xref ref-type="fig" rid="F3">3</xref>). <italic>Pigmentation in alcohol</italic>: cephalic plate, coxosternite, tergites and sternites light brown and legs orange.</p><fig id="F3" position="float" orientation="portrait"><label>Figure 3.</label><caption><p>A live specimen showing the greenish coloration, displaying autogrooming in the natural habitat (Gruna do Cantinho Cave). Author: E. C. Igual.</p></caption><graphic xmlns:xlink="http://www.w3.org/1999/xlink" xlink:href="zookeys-487-097-g003.jpg" position="float" orientation="portrait" xlink:type="simple" id="oo_39876.jpg"/></fig><p><italic>Cephalic plate</italic>: slightly longer than wider (length: 3.4 mm; width: 3.2 mm), smooth, without marginal ridges, sutures, sulci or depressions, its posterior margin overlying tergite 1 (Fig. <xref ref-type="fig" rid="F4">4</xref>).</p><fig id="F4" position="float" orientation="portrait"><label>Figure 4–7.</label><caption><p><bold>4</bold> <italic><tp:taxon-name><tp:taxon-name-part taxon-name-part-type="genus">Scolopocryptops</tp:taxon-name-part> <tp:taxon-name-part taxon-name-part-type="species">troglocaudatus</tp:taxon-name-part></tp:taxon-name></italic> sp. n. Holotype (MNRJ). Cephalic plate and first two tergites. <bold>5</bold> <italic><tp:taxon-name><tp:taxon-name-part taxon-name-part-type="genus">Scolopocryptops</tp:taxon-name-part> <tp:taxon-name-part taxon-name-part-type="species">troglocaudatus</tp:taxon-name-part></tp:taxon-name></italic> sp. n. Holotype (MNRJ). Part of the cephalic plate showing the first two basal articles of the right antenna <bold>6</bold> <italic><tp:taxon-name><tp:taxon-name-part taxon-name-part-type="genus">Scolopocryptops</tp:taxon-name-part> <tp:taxon-name-part taxon-name-part-type="species">troglocaudatus</tp:taxon-name-part></tp:taxon-name></italic> sp. n. Holotype (MNRJ). Cephalic plate and the first eight tergites showing the length of the right antenna <bold>7</bold> <italic><tp:taxon-name><tp:taxon-name-part taxon-name-part-type="genus">Scolopocryptops</tp:taxon-name-part> <tp:taxon-name-part taxon-name-part-type="species">troglocaudatus</tp:taxon-name-part></tp:taxon-name></italic> sp. n. Holotype (MNRJ). Eleventh and twelfth articles showing the length and width. Scale bar for Figure 4, 5 = 1 mm; 6 = 2 mm; 7 = 0.5 mm.</p></caption><graphic xmlns:xlink="http://www.w3.org/1999/xlink" xlink:href="zookeys-487-097-g004.jpg" position="float" orientation="portrait" xlink:type="simple" id="oo_39877.jpg"/></fig><p><italic>Antennae</italic>: extending to the posterior border of T10 (Fig. <xref ref-type="fig" rid="F4">5</xref>); 17 articles; the first two basal articles and dorsal 1/3 of the third glabrous (Fig. <xref ref-type="fig" rid="F4">6</xref>); from the third to twelfth or seventeenth with short bristles covering all articles; first three basal articles wider than longer (length: 0.6 mm; width: 0.9 mm); fourth to seventeenth articles longer than wider; distal articles three times longer than wider (length: 1.1 mm; width: 0.3 mm) (Fig. <xref ref-type="fig" rid="F4">7</xref>).</p><!--PageBreak--><p><italic>Forcipular coxosternum</italic>: anterior margin straight, with a longitudinal suture ending in the middle of the transversal suture (Fig. <xref ref-type="fig" rid="F5">8</xref>); tooth-plates formed by two long thickened chitinous layers, not fused with each other, more elevated on the sides than in the middle. Process of forcipular trochanteroprefemur short, apex truncated (Fig. <xref ref-type="fig" rid="F5">9</xref>).</p><fig id="F5" position="float" orientation="portrait"><label>Figure 8–9.</label><caption><p><bold>8</bold> <italic><tp:taxon-name><tp:taxon-name-part taxon-name-part-type="genus">Scolopocryptops</tp:taxon-name-part> <tp:taxon-name-part taxon-name-part-type="species">troglocaudatus</tp:taxon-name-part></tp:taxon-name></italic> sp. n. Holotype (MNRJ). Forcipular coxosternum <bold>9</bold> <italic><tp:taxon-name><tp:taxon-name-part taxon-name-part-type="genus">Scolopocryptops</tp:taxon-name-part> <tp:taxon-name-part taxon-name-part-type="species">troglocaudatus</tp:taxon-name-part></tp:taxon-name></italic> sp. n. Holotype (MNRJ). Tooth plates. Scale bar for Figure 8 = 1 mm; 9 = 0.5 mm.</p></caption><graphic xmlns:xlink="http://www.w3.org/1999/xlink" xlink:href="zookeys-487-097-g005.jpg" position="float" orientation="portrait" xlink:type="simple" id="oo_39878.jpg"/></fig><!--PageBreak--><!--PageBreak--><p><italic>Tergites</italic>: smooth, with very light fine punctuation. Tergite 1 with an anterior transversal sulcus, but without sutures; T3 to T7 with incomplete short paramedian sutures; T8 to T20 with complete paramedian sutures (Fig. <xref ref-type="fig" rid="F6">10</xref>). Tergites 6 (or 7) to T22 with margination. Tergite of ultimate leg-bearing segment without margination, but with a membranous line separating tergite and coxopleura (Fig. <xref ref-type="fig" rid="F6">11</xref>); posterior border with a low longitudinal depression and a convex posterior margin.</p><fig id="F6" position="float" orientation="portrait"><label>Figure 10–13.</label><caption><p><bold>10</bold> <italic><tp:taxon-name><tp:taxon-name-part taxon-name-part-type="genus">Scolopocryptops</tp:taxon-name-part> <tp:taxon-name-part taxon-name-part-type="species">troglocaudatus</tp:taxon-name-part></tp:taxon-name></italic> sp. n. Holotype (MNRJ). Tergites 12, 13 and 14 <bold>11</bold> <italic><tp:taxon-name><tp:taxon-name-part taxon-name-part-type="genus">Scolopocryptops</tp:taxon-name-part> <tp:taxon-name-part taxon-name-part-type="species">troglocaudatus</tp:taxon-name-part></tp:taxon-name></italic> sp. n. Holotype (MNRJ). Tergites 22 and 23 <bold>12</bold> <italic><tp:taxon-name><tp:taxon-name-part taxon-name-part-type="genus">Scolopocryptops</tp:taxon-name-part> <tp:taxon-name-part taxon-name-part-type="species">troglocaudatus</tp:taxon-name-part></tp:taxon-name></italic> sp. n. Holotype (MNRJ). Segment 23. Ventral view <bold>13</bold> <italic><tp:taxon-name><tp:taxon-name-part taxon-name-part-type="genus">Scolopocryptops</tp:taxon-name-part> <tp:taxon-name-part taxon-name-part-type="species">troglocaudatus</tp:taxon-name-part></tp:taxon-name></italic> sp. n. Holotype (MNRJ). Segment 23. Lateral view. Scale bar for Figure 10 = 2 mm; 11 = 1 mm; 12, 13 = 0.5 mm.</p></caption><graphic xmlns:xlink="http://www.w3.org/1999/xlink" xlink:href="zookeys-487-097-g006.jpg" position="float" orientation="portrait" xlink:type="simple" id="oo_39879.jpg"/></fig><p><italic>Spiracles</italic>: not present in the seventh pedal segment.</p><p><italic>Sternites</italic>: smooth, wider than longer. Sternite of ultimate leg-bearing segment narrow posteriorly, longer than wide, posterior margin straight (Fig. <xref ref-type="fig" rid="F6">12</xref>).</p><p><italic>Coxopleuron</italic>: Coxopleural process short, parallel and pointed. Pore field reaching almost the whole area of the coxopleura, except the dorsal and posterior areas and the medial depression, its posterior corner ending at a strong, sclerotized point (Fig. <xref ref-type="fig" rid="F6">13</xref>).</p><p><italic>Legs</italic>: Legs 1 to 21 with undivided tarsus, legs 22 and 23 with tarsi 1 and 2. Legs 1 to 19 with two tibial spurs, legs 20 and 21 with one lateral tibial spur, legs 22 and 23 without spurs; legs 1 to 21 with one lateral tarsal spur, legs 22 and 23 without. Pretarsus of legs 1 to 21 with well-developed pairs of accessory spurs, accessory spurs on legs 22 and 23 very short.</p><!--PageBreak--><p>Ultimate pair of legs smooth, longer and slender (length: 26.2 mm) (Fig. <xref ref-type="fig" rid="F7">14</xref>). Ventral spinous process of the prefemur short (small) and the dorsomedial spinous process very short (Figs <xref ref-type="fig" rid="F7">15</xref> and <xref ref-type="fig" rid="F7">16</xref>). Femur longer (length: 6.1 mm) than the prefemur (length: 6.0 mm) and tibia (5.7 mm); tarsus 1 (length: 5.3 mm), tarsus 2 (length: 2.7 mm) and pretarsus (length: 0.4 mm).</p><fig id="F7" position="float" orientation="portrait"><label>Figure 14–16.</label><caption><p><bold>14</bold> <italic><tp:taxon-name><tp:taxon-name-part taxon-name-part-type="genus">Scolopocryptops</tp:taxon-name-part> <tp:taxon-name-part taxon-name-part-type="species">troglocaudatus</tp:taxon-name-part></tp:taxon-name></italic> sp. n. Holotype (MNRJ). Ultimate right leg <bold>15</bold> <italic><tp:taxon-name><tp:taxon-name-part taxon-name-part-type="genus">Scolopocryptops</tp:taxon-name-part> <tp:taxon-name-part taxon-name-part-type="species">troglocaudatus</tp:taxon-name-part></tp:taxon-name></italic> sp. n. Holotype (MNRJ). Prefemur of the ultimate right leg <bold>16</bold> <italic><tp:taxon-name><tp:taxon-name-part taxon-name-part-type="genus">Scolopocryptops</tp:taxon-name-part> <tp:taxon-name-part taxon-name-part-type="species">troglocaudatus</tp:taxon-name-part></tp:taxon-name></italic> sp. n. Holotype (MNRJ). Dorsomedial and ventral spinous processes of the prefemur of the ultimate leg. Scale bar for Figure 14 = 2 mm; 15 = 1 mm; 16 = 0.5 mm.</p></caption><graphic xmlns:xlink="http://www.w3.org/1999/xlink" xlink:href="zookeys-487-097-g007.jpg" position="float" orientation="portrait" xlink:type="simple" id="oo_39880.jpg"/></fig><!--PageBreak--></tp:treatment-sec><tp:treatment-sec sec-type="Type locality"><title>Type locality.</title><p>Gruna do Cantinho Cave, Igatu, Andaraí, Bahia, Brazil.</p></tp:treatment-sec><tp:treatment-sec sec-type="Distribution"><title>Distribution.</title><p>Gruna do Cantinho Cave, Gruna Rio dos Pombos Cave and Gruna Lava Pé Cave, all Caves from Chapada Diamantina, central Bahia, Eastern Brazil (Fig. <xref ref-type="fig" rid="F1">1</xref>).</p></tp:treatment-sec><tp:treatment-sec sec-type="Remarks on juveniles"><title>Remarks on juveniles.</title><p>The color pattern of the juveniles: antennae, cephalic plate, first and last pedal segments, and coxosternite light orange (Fig. <xref ref-type="fig" rid="F8">17</xref>); from T2 to T22 light greenish; legs pale. The first two basal articles of the antennae pilose, with long and short setae. The integument of the cephalic plate, coxosternite (Fig. <xref ref-type="fig" rid="F8">18</xref>), tergites, sternites and legs pilose, with long and fine setae. Prefemora and femora of ultimate legs with few long and short setae. The tooth-plates are formed by two long thickened chitinous layers, not fused with each other, more elevated on the sides than in the middle (Fig. <xref ref-type="fig" rid="F8">19</xref>). The margins of the sides of the tooth plates are pointed. Process of the forcipular trochanteroprefemur short, and apex pointed. Coxopleural processes median in length, parallel and pointed. Ventral and dorsalmedial spinous processes of the prefemur of the ultimate legs longer than holotype (Figs <xref ref-type="fig" rid="F9">20</xref> and <xref ref-type="fig" rid="F9">21</xref>).</p><fig id="F8" position="float" orientation="portrait"><label>Figure 17–19.</label><caption><p><bold>17</bold> <italic><tp:taxon-name><tp:taxon-name-part taxon-name-part-type="genus">Scolopocryptops</tp:taxon-name-part> <tp:taxon-name-part taxon-name-part-type="species">troglocaudatus</tp:taxon-name-part></tp:taxon-name></italic> sp. n. Juvenile (UFSCar). Habitus <bold>18</bold> <italic><tp:taxon-name><tp:taxon-name-part taxon-name-part-type="genus">Scolopocryptops</tp:taxon-name-part> <tp:taxon-name-part taxon-name-part-type="species">troglocaudatus</tp:taxon-name-part></tp:taxon-name></italic> sp. n. Juvenile (UFSCar). Forcipular coxosternum <bold>19</bold> <italic><tp:taxon-name><tp:taxon-name-part taxon-name-part-type="genus">Scolopocryptops</tp:taxon-name-part> <tp:taxon-name-part taxon-name-part-type="species">troglocaudatus</tp:taxon-name-part></tp:taxon-name></italic> sp. n. Juvenile (UFSCar). Tooth plates. Scale bar for Figure 17 = 2 mm; 18 = 1 mm; 19 = 0.5 mm.</p></caption><graphic xmlns:xlink="http://www.w3.org/1999/xlink" xlink:href="zookeys-487-097-g008.jpg" position="float" orientation="portrait" xlink:type="simple" id="oo_39881.jpg"/></fig><fig id="F9" position="float" orientation="portrait"><label>Figure 20–21.</label><caption><p><bold>20</bold> <italic><tp:taxon-name><tp:taxon-name-part taxon-name-part-type="genus">Scolopocryptops</tp:taxon-name-part> <tp:taxon-name-part taxon-name-part-type="species">troglocaudatus</tp:taxon-name-part></tp:taxon-name></italic> sp. n. Juvenile (UFSCar). Ultimate pair of legs showing the length of the articles and the pilosity of the tibiae and tarsi <bold>21</bold> <italic><tp:taxon-name><tp:taxon-name-part taxon-name-part-type="genus">Scolopocryptops</tp:taxon-name-part> <tp:taxon-name-part taxon-name-part-type="species">troglocaudatus</tp:taxon-name-part></tp:taxon-name></italic> sp. n. Juvenile (UFSCar). Prefemur of the right ultimate leg showing the dorsomedial and ventral spinous processes. Scale bar for Figure 20 = 2 mm; 21 = 0.5 mm.</p></caption><graphic xmlns:xlink="http://www.w3.org/1999/xlink" xlink:href="zookeys-487-097-g009.jpg" position="float" orientation="portrait" xlink:type="simple" id="oo_39882.jpg"/></fig></tp:treatment-sec><tp:treatment-sec sec-type="Habitat and habits"><title>Habitat and habits.</title><p><italic><tp:taxon-name><tp:taxon-name-part taxon-name-part-type="genus">Scolopocryptops</tp:taxon-name-part> <tp:taxon-name-part taxon-name-part-type="species">troglocaudatus</tp:taxon-name-part></tp:taxon-name></italic> sp. n. adults were observed exposed in the substrate formed by humid sand (Fig. <xref ref-type="fig" rid="F2">2</xref>). The adults are apparently indifferent to light, showing a very calm behavior when lit in the natural habitat. In contrast, the juveniles were collected buried in the humid sand, which represented a more cryptobiotic habit.</p></tp:treatment-sec><tp:treatment-sec><!--Section generated to contain objects referenced in tp:taxon-treatment.--><fig id="F1" position="float" orientation="portrait"><label>Figure 1.</label><caption><p>Map of the area where <italic><tp:taxon-name><tp:taxon-name-part taxon-name-part-type="genus">Scolopocryptops</tp:taxon-name-part> <tp:taxon-name-part taxon-name-part-type="species">troglocaudatus</tp:taxon-name-part></tp:taxon-name></italic> sp. n. was found, Chapada Diamantina, Central Bahia. Author: D. M. von Schimonsky.</p></caption><graphic xmlns:xlink="http://www.w3.org/1999/xlink" xlink:href="zookeys-487-097-g001.jpg" position="float" orientation="portrait" xlink:type="simple" id="oo_39874.jpg"/></fig><fig id="F2" position="float" orientation="portrait"><label>Figure 2.</label><caption><p>The entrance of Gruna do Cantinho Cave (type locality of <italic><tp:taxon-name><tp:taxon-name-part taxon-name-part-type="genus">Scolopocryptops</tp:taxon-name-part> <tp:taxon-name-part taxon-name-part-type="species">troglocaudatus</tp:taxon-name-part></tp:taxon-name></italic> sp. n.) with roots and rock blocks. Author: E. C. Igual.</p></caption><graphic xmlns:xlink="http://www.w3.org/1999/xlink" xlink:href="zookeys-487-097-g002.jpg" position="float" orientation="portrait" xlink:type="simple" id="oo_39875.jpg"/></fig></tp:treatment-sec><ref-list><ref id="B9"><mixed-citation xmlns:xlink="http://www.w3.org/1999/xlink" xlink:type="simple"><person-group><name name-style="western"><surname>Gallão</surname><given-names>JE</given-names></name><name name-style="western"><surname>Bichuette</surname><given-names>ME</given-names></name></person-group> (<year>2015</year>) <article-title>Taxonomic Distinctness and Conservation of a New High Biodiversity Subterranean Area in Brazil.</article-title><source>Anais da Academia Brasileira de Ciências</source>. doi: <ext-link ext-link-type="doi" xlink:href="10.1590/0001-3765201520140312" xlink:type="simple">10.1590/0001-3765201520140312</ext-link></mixed-citation></ref></ref-list></tp:taxon-treatment>
